# Supplementary material for: Association between V̇O2max, handgrip strength, and musculoskeletal pain among construction and health care workers
Source: BMC Public Health. 2017 Mar 21;17:272. doi: 10.1186/s12889-017-4173-3 (PMC5359892; doi:10.1186/s12889-017-4173-3)
Supplement: Additional file 1: — All data Norwegian Moberg Veiersted. (XLSX 198 kb) [file 12889_2017_4173_MOESM1_ESM.xlsx]

## Sheet: PUBH-D-16-01169_All data_Norweg
ID	Kjønn	BMI	Alder	Proffession	Høyde	Vekt	Skostr	ArmOV	ArmOH	Midjemål	Hoftemål	HMRatio	Hypertensjon	AnginaP	Pacemaker	Skiveprolaps	Gravid	NedsAllmennt	Sykdom	Hjertemedisin	Plasterallergi	Nakkeplager	NRedAkArb	NRedAkFrit	NakkeVAS	Skulderplager	SRedAkArb	SRedAkFrit	SkuldVASV	SkuldVASH	NRyggSykeh	NRyggplager	NRyggRedAkArb	NRyggRedAkFrit	NRyggVAS	KnærUlykke	Kneplager	KneRedAkArb	KneRedAkFrit	KneVASV	KneVASH	BTsystV	BTdiastV	HR1	BTsystH	BTdiastH	HR2	Skrav1	Skrav2
#NULL!	#NULL!	#NULL!	#NULL!	#NULL!	#NULL!	#NULL!	#NULL!	#NULL!	#NULL!	#NULL!	#NULL!	#NULL!	#NULL!	#NULL!	#NULL!	#NULL!	#NULL!	#NULL!	#NULL!	#NULL!	#NULL!	#NULL!	#NULL!	#NULL!	#NULL!	#NULL!	#NULL!	#NULL!	#NULL!	#NULL!	#NULL!	#NULL!	#NULL!	#NULL!	#NULL!	#NULL!	#NULL!	#NULL!	#NULL!	#NULL!	#NULL!	#NULL!	#NULL!	#NULL!	#NULL!	#NULL!	#NULL!	#NULL!	#NULL!
10	0	26.3334	30	1	177	82.5	#NULL!	33	33	95	93	#NULL!	2	2	2	2	#NULL!	2	2	2	2	1	2	#NULL!	0	1	2	#NULL!	0	0	2	1	2	#NULL!	0	2	1	#NULL!	#NULL!	0	0	138	91	93	137	87	100	2	2
18	0	30.6122	37	1	182	101.4	#NULL!	34	33	102	99	#NULL!	2	2	2	2	#NULL!	2	2	2	2	1	2	#NULL!	0	1	2	#NULL!	0	0	2	2	1	1	0	1	4	2	2	0	0	134	77	65	125	68	65	2	2
42	0	24.5779	26	1	177	77	45	34	34	87	89	#NULL!	2	2	2	2	#NULL!	2	2	2	2	1	2	#NULL!	0	1	2	#NULL!	0	0	2	1	2	#NULL!	0	2	1	#NULL!	#NULL!	0	0	131	71	67	146	76	72	2	#NULL!
43	0	25.0574	30	1	182	83	42	33	35	90	91	#NULL!	2	2	2	2	#NULL!	2	2	2	2	4	1	1	0.7	4	1	1	0	0.7	1	1	2	#NULL!	0	2	2	2	2	0	0	156	71	60	148	65	60	1	2
61	0	30.6793	26	1	185	105	45	33	34	109	111	#NULL!	2	2	2	2	#NULL!	2	2	2	2	1	2	#NULL!	0	1	2	#NULL!	0	0	2	1	2	#NULL!	#NULL!	2	1	#NULL!	#NULL!	#NULL!	#NULL!	151	90	67	151	93	71	2	2
202	0	24.8584	26	1	186	86	47	28	28	90	94	#NULL!	2	2	2	2	#NULL!	2	2	2	2	1	2	#NULL!	0	1	2	#NULL!	0	0	2	2	2	2	0	2	2	2	2	0	0	133	69	52	128	73	43	2	2
203	0	26.5832	32	1	184	90	45	36	36	88	99	#NULL!	2	2	2	2	#NULL!	2	2	2	2	1	2	#NULL!	0	4	2	1	0	0	2	2	2	1	0	1	1	#NULL!	#NULL!	0	0	138	75	65	150	83	60	2	2
204	0	24.5435	26	1	185	84	44	31	30	87	96	#NULL!	2	2	2	2	#NULL!	2	2	2	2	1	2	#NULL!	0	1	2	#NULL!	0	0	2	1	2	#NULL!	0	2	1	#NULL!	#NULL!	0	0	153	82	44	143	78	47	2	2
205	0	21.6444	25	1	188	76.5	43	29	30	82	91	#NULL!	2	2	2	2	#NULL!	2	2	2	2	1	2	#NULL!	0	1	2	#NULL!	0	0	2	3	2	2	0	1	3	2	2	0	0	134	74	66	132	70	70	2	2
207	0	24.3582	49	1	181	79.8	46	29	29	92	99	#NULL!	2	2	2	2	#NULL!	2	2	2	2	1	2	#NULL!	0	1	2	#NULL!	0	0	2	1	2	#NULL!	0	1	1	#NULL!	#NULL!	0	0	117	69	54	112	72	50	2	2
221	0	25.2163	34	1	177	79	44	33	34	94	94	#NULL!	2	2	2	2	#NULL!	2	2	2	2	1	2	#NULL!	0	1	2	#NULL!	0	0	2	1	2	#NULL!	0	2	4	1	1	10	0	143	82	72	146	79	66	2	#NULL!
258	0	21.8837	22	1	190	79	44	30	29	83	90	#NULL!	2	2	2	2	#NULL!	2	2	2	2	2	2	2	0	1	2	#NULL!	0	0	2	3	1	1	0	2	1	#NULL!	#NULL!	0	0	127	74	76	145	70	71	2	#NULL!
271	0	28.3419	60	1	185	97	43	31	32	108	106	#NULL!	2	2	2	2	#NULL!	2	2	2	2	1	2	#NULL!	0	1	2	#NULL!	0	0	2	1	2	#NULL!	0	2	1	#NULL!	#NULL!	0	0	138	88	64	130	81	62	2	2
273	0	26.8464	35	1	193	100	44	35	34.5	97	109	#NULL!	2	2	2	2	#NULL!	2	2	2	2	3	2	2	0	4	2	1	0	0	2	1	2	#NULL!	#NULL!	2	1	#NULL!	#NULL!	#NULL!	#NULL!	145	82	76	169	93	71	1	2
291	0	27.9321	29	1	180	90.5	44	33	33	95	90	#NULL!	2	2	2	2	#NULL!	2	2	2	2	1	2	#NULL!	0	3	2	1	0	0	2	1	2	#NULL!	0	2	1	#NULL!	#NULL!	0	0	140	79	53	140	86	60	2	2
429	1	26.4915	36	1	166	73	39	30	31	84	97	#NULL!	2	2	2	2	2	2	1	2	2	2	2	#NULL!	0	4	2	2	0.4	0.5	2	1	2	#NULL!	0	1	3	2	2	0.4	0.5	112	64	66	109	64	72	2	2
433	0	24.3025	66	1	178	77	43	30	31	91	87	#NULL!	2	2	2	1	#NULL!	2	2	2	2	1	2	#NULL!	0	4	2	2	0	0	2	1	2	#NULL!	0	1	3	#NULL!	#NULL!	0	0	119	66	70	127	64	70	2	#NULL!
451	0	26.0617	58	1	173	78	#NULL!	29	29	98	95	#NULL!	2	2	2	2	#NULL!	2	2	2	2	1	2	#NULL!	0	4	2	1	0.3	0.3	2	5	1	1	4.9	2	5	#NULL!	#NULL!	2.7	0.1	142	83	59	129	78	59	2	2
453	0	21.5343	20	1	186	74.5	#NULL!	30	30	79	83	#NULL!	2	2	2	2	#NULL!	2	2	2	2	1	2	#NULL!	0	1	2	#NULL!	0	0	2	1	2	#NULL!	0	2	2	2	1	0	0	139	62	66	142	60	70	2	2
454	0	24.6633	50	1	184	83.5	#NULL!	29	29	93	94	#NULL!	2	2	2	2	#NULL!	2	2	2	2	2	2	2	0	4	2	2	0	0.7	2	1	2	#NULL!	0	2	3	2	1	0	0	128	79	61	137	92	68	2	2
480	0	20.0692	20	1	170	58	40	29	29	73	79	#NULL!	2	2	2	2	#NULL!	2	2	2	2	1	2	#NULL!	0	1	2	#NULL!	0	0	2	4	2	2	0	2	1	#NULL!	#NULL!	0	0	140	63	78	122	70	69	2	2
492	0	18.937	44	1	178	60	43	28	28	80	83	#NULL!	2	2	2	1	#NULL!	2	2	2	2	3	2	2	0	1	2	#NULL!	0	0	2	1	2	#NULL!	#NULL!	2	1	#NULL!	#NULL!	#NULL!	#NULL!	134	90	81	125	84	75	2	2
511	0	23.6915	63	1	165	64.5	#NULL!	28	30	86	83	#NULL!	2	2	2	2	#NULL!	2	2	2	2	1	2	#NULL!	0	5	2	2	0	0	2	1	2	#NULL!	0	2	4	1	2	0	0	163	84	50	160	77	48	2	2
517	0	27.7744	59	1	182	92	44	31	31	102	100	#NULL!	2	2	2	2	#NULL!	2	2	2	2	1	2	#NULL!	0	4	2	2	0	0	2	1	2	#NULL!	0	2	5	2	1	4.4	4.3	149	88	48	148	86	48	2	2
2	0	24.2587	31	1	177	76	42	33	33	92	90	#NULL!	2	2	2	2	#NULL!	2	2	2	2	1	2	#NULL!	0	1	2	#NULL!	0	0	2	1	2	#NULL!	0	2	4	2	2	0	0	131	76	98	147	87	103	2	2
4	0	23.4075	36	1	179	75	43	29	31	92	95	#NULL!	2	2	2	2	#NULL!	2	2	2	2	1	2	#NULL!	0	4	1	1	0	0	2	1	2	#NULL!	0	2	1	#NULL!	#NULL!	0	0	134	92	66	150	65	69	2	2
5	0	31.8773	51	1	178	101	44	33	35	114	102	#NULL!	2	2	2	1	#NULL!	2	2	2	2	1	2	#NULL!	0	1	2	#NULL!	0	0	2	1	2	#NULL!	0	1	5	2	2	0	5.8	124	84	58	122	79	57	2	2
7	0	26.4721	30	1	176	82	44	32	33	92	91	#NULL!	2	2	2	2	#NULL!	2	2	2	2	3	1	1	3.2	4	1	1	0	3.6	2	2	2	2	0	2	1	#NULL!	#NULL!	0	0	139	83	72	132	78	69	2	2
8	0	30.4367	49	1	171	89	43.5	33	35	106	101	#NULL!	2	2	2	2	#NULL!	2	2	2	2	5	2	2	1	4	2	2	3	1.5	1	4	1	1	4.1	1	5	2	2	2.1	1.9	150	88	62	144	92	61	1	1
234	0	19.4708	32	1	177	61	42	27	27	77	83	#NULL!	2	2	2	2	#NULL!	2	2	2	2	1	2	#NULL!	0	1	2	#NULL!	0	0	2	3	2	2	0	2	1	#NULL!	#NULL!	0	0	121	64	53	121	63	54	2	2
249	0	29.2415	62	1	184	99	45	33	31	110	110	#NULL!	2	2	2	2	#NULL!	2	2	1	2	1	2	#NULL!	0	5	2	2	0	2.5	2	5	2	2	1.9	1	1	#NULL!	#NULL!	0	0	119	82	75	140	75	64	2	2
251	0	26.449	40	1	175	81	42	30	29	92	93	#NULL!	1	2	2	2	#NULL!	2	2	1	2	1	2	#NULL!	0	1	2	#NULL!	0	0	2	4	1	2	0.8	2	1	#NULL!	#NULL!	0	0	149	85	50	147	85	52	2	#NULL!
272	0	18.6197	24	1	181	61	43	26	25	76	82	#NULL!	2	2	2	2	#NULL!	2	2	2	2	1	2	#NULL!	0	1	2	#NULL!	0	0	2	2	1	1	0	2	1	#NULL!	#NULL!	0	0	145	77	86	134	74	82	2	2
277	0	33.126	37	1	172	98	42	35	35	106	97	#NULL!	2	2	2	2	#NULL!	2	2	2	2	1	2	#NULL!	0	4	2	2	0	0	2	4	1	1	2.3	1	2	2	2	0	0	146	83	58	134	84	58	2	#NULL!
279	0	24.5719	37	1	181	80.5	44	29	28	88	89	#NULL!	2	2	2	2	#NULL!	2	2	2	2	1	2	#NULL!	0	1	2	#NULL!	0	0	2	1	2	#NULL!	0	2	3	2	1	0	0.7	123	71	65	131	69	62	2	2
282	0	30.7174	42	1	174	93	43	33	34	109	99	#NULL!	2	2	2	2	#NULL!	2	1	2	2	1	2	#NULL!	0	1	2	#NULL!	0	0	2	4	2	2	0	1	1	#NULL!	#NULL!	0	0	146	104	96	162	93	92	2	#NULL!
292	0	29.2062	33	1	177	91.5	43	31	32	102	101	#NULL!	2	2	2	2	#NULL!	2	2	2	2	1	2	#NULL!	0	1	2	#NULL!	0	0	2	2	2	2	0	2	3	2	2	0	0	134	78	71	125	73	67	2	2
336	0	26.8698	48	1	190	97	45	31	34	94	92	#NULL!	2	2	2	1	#NULL!	2	2	2	2	1	2	#NULL!	0	4	2	2	0	0	2	1	2	#NULL!	#NULL!	2	1	#NULL!	#NULL!	#NULL!	#NULL!	#NULL!	#NULL!	#NULL!	#NULL!	#NULL!	#NULL!	2	2
410	0	26.6975	52	1	180	86.5	#NULL!	29	31	98	100	#NULL!	2	2	2	2	#NULL!	2	2	2	2	3	2	2	0.1	1	2	#NULL!	0	0	2	4	2	2	9.1	2	4	2	2	7.5	5.5	133	89	73	115	87	77	2	2
419	0	23.4131	50	1	186	81	44.5	31	32	91	91	1	2	2	2	2	#NULL!	2	2	2	2	1	2	#NULL!	0	1	2	#NULL!	0	0	2	1	2	#NULL!	0	2	1	#NULL!	#NULL!	0	0	150	85	88	153	83	94	2	2
424	0	27.8994	49	1	173	83.5	42	31	32	97	91	#NULL!	2	2	2	2	#NULL!	2	2	2	2	1	2	#NULL!	0	5	2	2	0	0.5	2	4	1	2	0.4	2	1	#NULL!	#NULL!	0	0	133	85	70	125	83	76	2	2
437	0	21.1265	27	1	175	64.7	43	30	30	76	79	#NULL!	2	2	2	2	#NULL!	2	1	2	2	4	2	2	0	4	2	2	0	3.1	2	3	2	2	0	1	1	#NULL!	#NULL!	0	0	128	72	72	140	81	73	2	2
440	0	26.7372	#NULL!	1	186	92.5	45	32.5	33	104	106	#NULL!	1	2	2	1	#NULL!	2	2	1	2	1	2	#NULL!	0	2	2	2	0	0	2	1	2	#NULL!	#NULL!	1	4	1	1	0	0	134	83	55	150	93	56	2	2
443	0	26.7036	62	1	172	79	42	30	31	97	98	#NULL!	2	2	2	1	#NULL!	2	2	1	2	1	2	#NULL!	0	2	2	2	0	0	2	5	2	2	4.9	2	1	#NULL!	#NULL!	#NULL!	#NULL!	141	88	71	143	95	78	2	2
534	0	25.9959	29	1	167	72.5	#NULL!	29	29	89	86	#NULL!	2	2	2	2	#NULL!	2	2	2	2	4	2	2	0	4	2	2	0	0	2	3	2	2	0	2	1	#NULL!	#NULL!	0	0	146	85	88	138	91	93	2	2
6	0	18.9388	19	1	175	58	40	25	25	73	8	#NULL!	2	2	2	2	#NULL!	2	2	2	2	1	2	#NULL!	0	1	2	#NULL!	0	0	2	3	2	2	0	2	1	#NULL!	#NULL!	0	0	109	59	76	117	55	82	2	2
34	0	24.8981	33	1	188	88	46	32	32	96	95	#NULL!	2	2	2	2	#NULL!	2	2	2	2	1	2	#NULL!	0	1	2	#NULL!	0	0	2	1	2	#NULL!	0	2	3	2	2	0	0	145	88	66	156	90	63	2	2
290	0	22.1607	49	1	190	80	43	30	29	87	94	#NULL!	2	2	2	2	#NULL!	2	2	2	2	5	1	1	0	1	2	#NULL!	0	0	2	2	1	1	0	2	1	#NULL!	#NULL!	0	0	127	88	70	146	98	70	2	2
415	0	28.3675	24	1	183	95	43	33	33	103	104	#NULL!	2	2	2	2	#NULL!	2	2	2	2	1	2	#NULL!	0	1	2	#NULL!	0	0	2	3	2	2	3.4	1	4	2	1	3.3	0	146	82	74	142	78	72	2	#NULL!
427	0	27.4653	25	1	185	94	44	33	34	101	96	#NULL!	2	2	2	2	#NULL!	2	2	2	2	1	2	#NULL!	0	1	2	#NULL!	0	0	2	1	2	#NULL!	0	2	1	#NULL!	#NULL!	0	0	153	90	61	155	91	57	2	2
591	0	26.0496	35	1	178.5	83	42	33.5	34	89	102	#NULL!	2	2	2	2	#NULL!	2	2	2	2	3	2	2	0	1	2	#NULL!	0	0	2	3	2	1	0	2	1	#NULL!	#NULL!	#NULL!	#NULL!	145	83	70	140	84	69	2	2
47	0	27.4506	41	1	177	86	43.5	33	34	96	98	#NULL!	2	2	2	2	#NULL!	2	2	2	2	1	2	#NULL!	0	3	2	2	0	0	2	1	2	#NULL!	0	2	1	#NULL!	#NULL!	0	0	131	85	66	127	82	74	2	2
194	0	20.4545	60	1	183	68.5	44.5	27	27	86	88	#NULL!	2	2	2	2	#NULL!	2	2	2	2	5	2	2	2.5	5	1	2	3	2.9	2	5	1	2	3.6	1	4	2	2	2.4	2.2	133	74	66	140	85	70	1	2
238	0	27.7647	59	1	184	94	44	34	34	100	99	#NULL!	2	2	2	2	#NULL!	2	1	2	2	2	2	2	0	4	1	1	0	0	2	3	1	1	0	2	1	#NULL!	#NULL!	0	0	136	73	66	143	79	70	2	#NULL!
239	0	#NULL!	35	1	182	#NULL!	43	#NULL!	#NULL!	#NULL!	#NULL!	#NULL!	2	2	2	2	#NULL!	2	2	2	2	4	2	2	0	4	2	1	0.3	0.9	2	2	1	1	0	1	4	1	1	0	4.4	128	83	74	121	73	73	2	2
260	0	23.4131	40	1	186	81	44	28	28	92	92	#NULL!	2	2	2	2	#NULL!	2	2	2	2	2	2	2	0	1	2	#NULL!	0	0	2	1	2	#NULL!	0	1	1	#NULL!	#NULL!	0	0	119	76	61	140	75	57	2	#NULL!
286	0	30.9617	38	1	177	97	44	36	35	108	98	#NULL!	2	2	2	2	#NULL!	2	2	2	2	4	2	2	0.6	3	2	2	0	0	2	4	2	2	0.5	1	4	1	1	0	0	130	92	72	155	95	66	2	#NULL!
293	0	30.4498	51	1	170	88	43	33	33	102	97	#NULL!	2	2	2	2	#NULL!	2	2	2	2	1	2	#NULL!	0	1	2	#NULL!	0	0	2	1	2	#NULL!	0	2	1	#NULL!	#NULL!	0	0	129	87	77	138	83	75	2	2
301	0	25.6152	48	1	189	91.5	46	30	31	94	98	#NULL!	2	2	2	2	#NULL!	2	2	2	2	1	2	#NULL!	0	1	2	#NULL!	0	0	2	3	1	1	0	2	4	2	1	0.7	0	114	75	77	120	80	80	2	2
339	0	25.3815	42	1	183	85	46	32	32	84	89	#NULL!	2	2	2	2	#NULL!	2	2	2	2	1	2	#NULL!	0	1	2	#NULL!	0	0	1	4	2	2	0	2	1	#NULL!	#NULL!	#NULL!	#NULL!	#NULL!	#NULL!	#NULL!	137	91	66	2	2
350	0	18.9388	24	1	175	58	43	26	26	75	81	#NULL!	2	2	2	2	#NULL!	2	2	2	2	1	2	#NULL!	0	3	1	1	0	0	2	3	1	1	2.2	2	1	#NULL!	#NULL!	0	0	127	73	71	124	74	82	2	2
407	0	26.556	61	1	181	87	43	30	30	98	95	#NULL!	2	2	2	2	#NULL!	2	2	2	2	1	2	#NULL!	0	1	2	#NULL!	0	0	2	1	2	#NULL!	0	1	0	#NULL!	#NULL!	0	0	109	74	71	122	77	72	2	2
436	0	24.7252	48	1	173	74	40	29	28	87	91	#NULL!	2	2	2	2	#NULL!	2	1	2	2	1	2	#NULL!	0	4	2	2	2.9	2.9	2	2	1	1	0	2	1	#NULL!	#NULL!	0	0	139	83	53	119	71	58	2	2
448	0	27.8227	45	1	191	101.5	45	32	31	102	98	#NULL!	2	2	2	2	#NULL!	2	2	2	2	1	2	#NULL!	0	4	2	1	1.8	0	2	1	2	#NULL!	0	2	1	#NULL!	#NULL!	0	0	133	80	85	145	80	80	2	2
499	0	25.7276	63	1	173	77	42	29	30	93	91	#NULL!	1	2	2	1	#NULL!	2	2	2	2	5	2	2	4.3	5	2	2	2.5	4.7	2	5	2	2	6	2	4	2	2	0	0	169	101	56	175	103	58	1	1
803	1	24.196	63	2	162	63.5	38	28	26	94	98	#NULL!	1	2	2	1	2	2	1	1	2	4	2	2	0	4	2	2	2.1	0	1	5	2	2	0	2	1	#NULL!	#NULL!	0	0	149	83	60	132	83	62	2	2
808	1	29.0418	50	2	158	72.5	37	29	29	97	95	#NULL!	2	2	2	1	2	2	2	2	2	1	2	#NULL!	0	1	2	#NULL!	0	0	2	1	2	#NULL!	0	2	1	#NULL!	#NULL!	0	0	143	88	62	135	90	65	2	2
812	0	24.4898	25	2	175	75	43	29	29	89	90	#NULL!	2	2	2	2	#NULL!	2	2	2	2	1	2	#NULL!	0	1	2	#NULL!	0	0	2	1	2	#NULL!	#NULL!	2	1	#NULL!	#NULL!	#NULL!	#NULL!	120	68	64	134	68	70	2	2
815	1	20.7031	45	2	160	53	38	23	23.5	74	77	#NULL!	2	2	2	2	2	2	2	2	2	4	2	1	0	4	2	1	0	0	2	3	2	1	0	2	1	#NULL!	#NULL!	0	0	113	64	75	115	65	74	2	2
851	0	29.3878	41	2	175	90	42	31	31	95	93	#NULL!	2	2	2	2	#NULL!	2	2	2	2	1	2	#NULL!	0	1	2	#NULL!	0	0	2	1	2	#NULL!	0	2	#NULL!	#NULL!	#NULL!	0	0	141	83	61	136	85	63	2	2
864	1	24.2187	38	2	160	62	39	27	27	92	94	#NULL!	2	2	2	2	2	2	1	2	2	4	2	2	7.2	4	2	2	7.4	7.4	2	1	2	#NULL!	0	2	1	#NULL!	#NULL!	0	0	125	88	75	125	79	88	1	1
870	0	28.9979	35	2	181	95	43	32	32	98	96	#NULL!	2	2	2	2	#NULL!	2	2	2	2	1	2	#NULL!	0	1	2	#NULL!	0	0	2	1	2	#NULL!	#NULL!	2	1	#NULL!	#NULL!	#NULL!	#NULL!	127	88	72	143	93	75	2	2
873	1	30.9289	22	2	172	91.5	40	31	32	101	110	#NULL!	2	2	2	2	2	2	2	2	2	1	2	#NULL!	0	2	1	1	0	0	2	4	1	1	1.2	2	1	#NULL!	#NULL!	#NULL!	#NULL!	137	91	68	137	89	63	2	2
880	1	39.0393	39	2	164	105	39	33	34	108	125	#NULL!	2	2	2	2	2	2	2	2	2	3	1	1	0	4	2	1	0	0	2	4	1	1	2.9	2	3	1	1	0	0	144	94	104	149	93	104	2	2
886	1	32.1799	40	2	170	93	39	36	35.5	110	107	#NULL!	2	2	2	2	2	2	2	2	2	1	2	#NULL!	0	1	2	#NULL!	0	0	2	1	2	#NULL!	#NULL!	2	3	2	2	0	0	116	75	70	123	80	73	2	2
895	1	22.9238	62	2	168	64.7	38	27.5	26.5	74	87	#NULL!	2	2	2	2	2	2	2	2	2	1	2	#NULL!	0	1	2	#NULL!	0	0	2	1	2	#NULL!	#NULL!	2	1	#NULL!	#NULL!	#NULL!	#NULL!	116	76	70	123	80	73	2	2
909	1	20.3125	52	2	160	52	38	25	28	83	86	#NULL!	2	2	2	1	2	2	2	2	2	3	2	2	0	4	1	1	0	0	2	5	1	1	4.8	2	3	2	2	0	0	118	70	70	115	75	70	2	2
912	1	30.4867	62	2	165	83	39	33	33	107	111	#NULL!	2	2	2	2	2	2	2	2	2	1	2	#NULL!	0	2	1	1	0	0	2	1	2	#NULL!	#NULL!	1	1	#NULL!	#NULL!	#NULL!	#NULL!	160	100	80	160	100	80	2	2
932	1	25.8806	31	2	178	82	40	29	29	83	94	#NULL!	2	2	2	2	2	2	2	2	2	3	1	2	0	1	2	#NULL!	0	0	2	2	1	1	0	1	4	2	1	0	0	132	78	66	128	80	64	2	#NULL!
978	1	23.6466	42	2	164	63.6	37	27.5	27	88	96.5	#NULL!	2	2	2	2	2	2	2	2	2	3	2	2	0	3	2	2	0	0	2	1	2	#NULL!	#NULL!	2	5	2	1	2.5	0.4	125	85	66	128	84	67	2	2
979	1	#NULL!	50	2	#NULL!	75.3	38	34	34	92	97	#NULL!	2	2	2	2	2	2	2	2	2	1	2	#NULL!	0	5	2	2	4.9	0	2	1	2	#NULL!	#NULL!	2	1	#NULL!	#NULL!	#NULL!	#NULL!	133	93	99	138	93	102	2	2
981	1	20.3244	40	2	163	54	36	26	26	81	90	#NULL!	2	2	2	2	2	2	2	2	2	2	2	3	2	0	2	#NULL!	0	0	2	2	2	2	0.9	2	1	#NULL!	#NULL!	#NULL!	#NULL!	102	65	60	104	55	60	1	2
992	0	24.2215	55	2	170	70	41	27	27.5	94	97	#NULL!	1	2	2	2	2	2	2	1	2	1	2	#NULL!	0	4	2	2	0	0	2	4	2	2	0	2	1	#NULL!	#NULL!	#NULL!	#NULL!	135	100	74	150	102	79	2	2
994	1	24.4473	45	2	168	69	38	29.5	29.5	86	95	#NULL!	2	2	2	2	2	2	2	2	2	5	2	2	0	5	2	1	0	0	2	1	2	#NULL!	#NULL!	2	1	#NULL!	#NULL!	#NULL!	#NULL!	155	90	77	158	122	82	2	#NULL!
1000	1	21.7993	45	2	170	63	38.5	29	29	72	91.5	#NULL!	2	2	2	2	2	2	2	2	2	2	2	2	0	2	2	2	0	0	2	2	1	1	0	2	2	2	2	0	0	116	73	66	105	74	68	2	2
1080	1	23.3556	53	2	178	74	41	27.5	27.5	79	98	#NULL!	2	2	2	2	2	2	2	2	2	1	2	#NULL!	0	1	2	#NULL!	0	0	2	1	2	#NULL!	#NULL!	2	1	#NULL!	#NULL!	#NULL!	#NULL!	119	81	75	120	79	71	2	2
1104	1	28.5665	44	2	152	66	36	26	26	90	95	#NULL!	2	2	2	2	2	2	1	2	2	4	1	1	0	5	1	1	5.4	1.8	2	5	1	1	5.5	2	5	1	1	6.9	4.3	110	75	70	100	65	70	2	2
1121	1	25.625	36	2	160	65.6	39	25.5	25.5	89.5	101	#NULL!	2	2	2	2	2	2	2	2	2	1	2	#NULL!	0	5	2	2	2.8	2.8	2	3	2	2	#NULL!	2	1	#NULL!	#NULL!	#NULL!	#NULL!	119	80	85	121	80	85	2	2
1126	1	24.977	42	2	165	68	39	27	26	93	99	#NULL!	1	2	2	2	2	2	1	1	2	4	1	1	0	4	2	1	0	4.5	2	1	2	#NULL!	#NULL!	2	1	#NULL!	#NULL!	#NULL!	#NULL!	147	86	73	136	86	85	2	2
1129	0	24.7555	39	2	182	82	44	33	34	88	88	#NULL!	2	2	2	2	#NULL!	2	2	2	2	1	2	#NULL!	0	1	2	#NULL!	0	0	2	1	2	#NULL!	#NULL!	2	1	#NULL!	#NULL!	#NULL!	#NULL!	114	62	68	117	59	67	2	2
1142	0	16.494	25	2	167	46	41	23	23	64	71	#NULL!	2	2	2	2	#NULL!	2	1	1	2	1	2	#NULL!	0	1	2	#NULL!	0	0	2	4	2	1	1.8	2	1	#NULL!	#NULL!	#NULL!	#NULL!	119	55	46	114	61	47	2	2
1143	1	27.7177	20	2	172	82	40	32	31	90	109	#NULL!	2	2	2	2	2	2	2	2	2	1	2	#NULL!	0	1	2	#NULL!	0	0	2	1	2	#NULL!	#NULL!	2	1	#NULL!	#NULL!	#NULL!	#NULL!	179	108	75	186	108	74	2	2
1145	1	31.21	53	2	179	100	40	32	33	101	118	#NULL!	2	2	2	2	2	2	2	2	2	5	1	1	8.6	5	2	2	8.9	9.1	1	4	2	2	3.2	2	2	2	1	0	0	118	79	63	119	82	66	1	1
1155	1	23.833	45	2	156	58	37	25	25	77	86	#NULL!	2	2	2	2	2	2	2	2	2	1	2	#NULL!	0	1	2	#NULL!	0	0	2	1	2	#NULL!	#NULL!	2	1	#NULL!	#NULL!	#NULL!	#NULL!	148	75	70	144	85	66	2	2
1156	1	22.0107	28	2	164	59.2	37	25.5	26	83	91	#NULL!	2	2	2	2	2	2	2	2	2	2	2	1	0	2	2	1	0	0	2	3	1	1	0	2	2	2	2	0	0	102	69	79	104	67	74	2	2
1157	1	22.68	37	2	164	61	38	28	30	77	87	#NULL!	2	2	2	2	2	2	2	2	2	3	1	1	0	3	1	1	2.6	0	2	4	1	1	6.6	2	1	#NULL!	#NULL!	#NULL!	#NULL!	146	102	74	136	90	62	2	2
1159	1	20.8889	37	2	150	47	38	23	23	71	79	#NULL!	2	2	2	2	2	2	2	2	2	4	2	2	0	4	2	2	0	0	2	4	2	1	0	2	1	#NULL!	#NULL!	#NULL!	#NULL!	134	88	70	129	79	71	2	2
1166	1	23.7954	36	2	164	64	39	28	28	77	89	#NULL!	2	2	2	2	2	2	2	2	2	3	2	2	0	3	2	2	0	0	2	1	2	#NULL!	#NULL!	2	5	2	1	2.9	0	114	79	85	122	79	81	2	2
1175	1	28.8415	31	2	158	72	37	29	30	89	100	#NULL!	2	2	2	2	2	2	2	2	2	5	2	2	0.3	2	2	2	0	0	2	4	2	2	0	2	3	2	2	0	0	115	69	59	132	69	58	1	1
1176	0	22.5306	38	2	175	69	41	30	31	81	84	#NULL!	2	2	2	2	#NULL!	2	1	2	2	4	1	1	0	4	1	1	0	0	2	4	1	1	2.8	2	5	1	1	0	0	138	75	67	141	76	75	2	#NULL!
1177	1	30.1038	37	2	170	87	40	28	30	99	113	#NULL!	2	2	2	2	2	2	2	2	2	1	2	#NULL!	0	4	2	2	0	0.6	2	4	2	1	1	2	1	#NULL!	#NULL!	#NULL!	#NULL!	126	88	73	127	87	81	2	#NULL!
806	1	26.2188	58	2	168	74	40	29	30	94	100	#NULL!	2	2	2	2	2	2	1	2	2	1	2	#NULL!	0	4	2	2	0	0.2	1	1	2	#NULL!	0	2	1	#NULL!	#NULL!	0	0	136	85	85	145	90	64	2	2
813	1	22.7709	55	2	163	60.5	#NULL!	30	29	85	90	#NULL!	2	2	2	2	2	2	2	2	2	4	1	1	0	4	1	1	0	0	2	1	2	#NULL!	#NULL!	2	4	1	1	0.4	0	130	68	79	113	69	75	2	2
827	1	27.4394	57	2	170	79.3	40	31	31	105	108	#NULL!	2	2	2	2	2	2	2	2	2	1	2	#NULL!	0	5	1	2	0	0	2	3	1	2	1.2	1	5	2	2	0	0	110	74	80	114	69	77	2	#NULL!
831	1	25.6549	46	2	161	66.5	37	26	26	85	92	#NULL!	2	2	2	2	2	2	1	2	2	1	2	#NULL!	0	3	1	1	0	0	2	3	1	1	0	2	3	1	1	0	0	135	70	76	140	86	70	2	2
832	0	27.7551	47	2	175	85	42	31	30	94	91	#NULL!	2	2	2	2	#NULL!	2	1	2	2	3	2	2	1.5	1	2	#NULL!	0	0	2	3	2	2	0	2	1	#NULL!	#NULL!	0	0	113	77	82	131	79	82	1	1
837	1	25.0995	55	2	167	70	39	27	27	80	88	#NULL!	2	2	2	2	2	2	2	2	2	1	2	#NULL!	0	3	2	1	0	0	2	2	1	1	0	2	4	1	1	1.7	2	122	74	63	126	72	59	2	2
850	1	20.8086	33	2	174	63	39.5	25	24.5	88	99	#NULL!	2	2	2	1	2	2	2	2	2	4	1	1	3.4	4	2	2	0	0	2	4	2	2	0	2	1	#NULL!	#NULL!	#NULL!	#NULL!	96	62	72	109	80	86	2	#NULL!
855	0	21.5619	33	2	184	73	43.5	29	29	85	100	#NULL!	2	2	2	2	#NULL!	2	2	2	2	2	2	2	0	1	2	#NULL!	0	0	2	1	2	#NULL!	0	2	1	#NULL!	#NULL!	0	0	122	82	54	143	82	54	2	#NULL!
856	0	22.4609	34	2	192	82.8	45	29	29	89	104	#NULL!	2	2	2	2	#NULL!	2	2	2	2	1	2	#NULL!	0	1	2	#NULL!	0	0	2	2	2	2	0	2	1	#NULL!	#NULL!	0	0	145	91	65	134	82	65	2	#NULL!
858	1	31.8339	46	2	170	92	42	33	33	108	116	#NULL!	2	2	2	2	2	2	1	2	2	1	2	#NULL!	0	1	2	#NULL!	0	0	2	1	2	#NULL!	#NULL!	1	5	2	2	0	0	144	98	72	138	101	77	2	#NULL!
980	0	25.9043	31	2	179	83	43	31	32	104	102	#NULL!	1	2	2	2	#NULL!	2	2	2	2	3	1	1	0	3	2	2	0	0	2	4	2	1	0	2	1	#NULL!	#NULL!	#NULL!	#NULL!	132	84	74	136	83	75	2	2
1054	1	27.0993	61	2	163	72	39	29	28	91	102	#NULL!	2	2	2	2	2	2	2	2	2	3	2	2	0	1	2	#NULL!	0	0	2	4	1	2	0	2	1	#NULL!	#NULL!	#NULL!	#NULL!	140	92	88	141	89	87	2	2
1089	1	26.8977	54	2	159	68	#NULL!	25.5	25.5	92	102	#NULL!	2	2	2	2	2	2	2	2	2	4	1	1	0	1	2	#NULL!	0	0	2	3	2	1	0	2	1	#NULL!	#NULL!	0	0	130	73	75	133	75	75	2	2
1128	1	23.8087	38	2	169	68	40	26	27	88	92	#NULL!	2	2	2	1	2	2	2	2	2	5	2	1	1.2	5	2	1	1	1	2	5	2	1	3.9	2	1	#NULL!	#NULL!	#NULL!	#NULL!	120	69	81	118	68	81	1	2
1139	1	21.0772	31	2	163	56	39	24	24.5	73	93	#NULL!	2	2	2	2	2	2	2	2	2	1	2	#NULL!	0	1	2	2	0	0	2	2	2	2	0	2	1	#NULL!	#NULL!	#NULL!	#NULL!	114	69	67	118	72	70	2	2
1146	1	19.1406	37	2	160	49	37	22	23	66	76	#NULL!	2	2	2	2	2	2	2	2	2	4	2	2	3.3	4	2	2	4.9	3.7	2	4	2	1	2	2	1	#NULL!	#NULL!	#NULL!	#NULL!	110	66	81	124	75	90	1	2
1148	1	21.875	50	2	160	56	37	23	24	77	80	#NULL!	2	2	2	2	2	2	2	2	2	5	2	1	2.9	5	2	1	0.4	5.1	2	4	2	1	1.9	2	3	2	1	0	0	127	88	75	130	90	75	1	1
846	1	29.9401	29	2	167	83.5	39	30	31	110	114	#NULL!	2	2	2	2	2	2	1	2	2	2	2	2	0	1	2	#NULL!	0	0	2	2	2	2	0	1	2	1	2	0	0	131	83	74	132	86	81	2	#NULL!
869	1	32.6294	47	2	167	91	39	33	33	105	109	#NULL!	1	2	2	1	2	2	2	1	2	1	2	#NULL!	0	1	2	#NULL!	0	0	1	5	2	2	2.4	2	5	2	2	1.2	1.4	150	95	93	163	93	90	2	2
929	0	29.4107	29	2	169	84	39	33	32	100	99	#NULL!	2	2	2	2	2	2	2	2	2	4	2	2	2.4	4	2	2	1.2	2.9	2	1	2	#NULL!	#NULL!	2	1	#NULL!	#NULL!	#NULL!	#NULL!	132	91	61	142	83	66	1	1
1005	1	21.0398	45	2	174	63.7	39	25	25	78	87	#NULL!	2	2	2	2	2	2	2	2	2	1	2	#NULL!	0	3	2	#NULL!	0	0	2	1	2	#NULL!	#NULL!	2	1	#NULL!	#NULL!	#NULL!	#NULL!	127	74	62	135	73	62	2	2
1120	1	22.663	56	2	165	61.7	#NULL!	27.5	28	80	96	#NULL!	2	2	2	2	2	2	2	2	2	2	2	2	0	1	2	#NULL!	0	0	2	1	2	#NULL!	#NULL!	2	1	#NULL!	#NULL!	#NULL!	#NULL!	118	78	76	126	79	74	2	2
1163	0	23.6713	52	2	178	75	42	28	29	88	90	#NULL!	2	2	2	2	#NULL!	2	2	2	2	1	2	#NULL!	0	2	2	2	0	0	2	3	2	2	0	2	2	2	2	0	0	140	91	77	126	81	75	2	2
801	1	22.8374	61	2	170	66	38	26	26	93	97	#NULL!	1	1	2	1	2	2	1	1	2	1	2	#NULL!	0	3	2	2	0	0	2	1	2	#NULL!	0	2	1	#NULL!	#NULL!	0	0	145	75	64	132	76	65	2	2
809	1	29.5306	42	2	162	77.5	38	31	31	96	99	#NULL!	2	2	2	2	2	2	2	2	2	1	2	#NULL!	0	1	2	#NULL!	0	0	2	3	2	2	0	2	1	#NULL!	#NULL!	0	0	117	78	85	127	76	88	2	2
840	1	25.6112	54	2	166.5	71	38	29	28	92	97	#NULL!	2	2	2	2	2	2	2	2	2	4	2	2	0	4	1	1	0	0	2	3	2	1	0	2	5	2	1	0.5	0	144	67	63	130	68	62	2	2
868	1	33.5315	48	2	162	88	38	32	33	97	108	#NULL!	2	2	2	2	2	2	2	2	2	2	2	#NULL!	0	5	2	2	1	0	2	1	2	#NULL!	#NULL!	2	1	#NULL!	#NULL!	#NULL!	#NULL!	114	73	75	115	76	79	2	2
879	0	24.9135	41	2	170	72	43	29	30	88	87	#NULL!	2	2	2	2	#NULL!	2	2	2	2	1	2	#NULL!	0	1	2	#NULL!	0	0	2	1	2	#NULL!	#NULL!	2	1	#NULL!	#NULL!	#NULL!	#NULL!	129	95	89	125	88	90	2	2
907	1	#NULL!	50	2	167	#NULL!	38.5	26	26	91	96	#NULL!	2	2	2	2	2	2	2	2	2	1	2	#NULL!	0	1	2	#NULL!	0	0	2	1	2	#NULL!	#NULL!	2	1	#NULL!	#NULL!	#NULL!	#NULL!	120	80	70	120	80	70	2	2
924	1	33.0904	38	2	164	89	39	30	30	109	107	#NULL!	2	2	2	2	2	2	2	2	2	1	2	#NULL!	0	4	1	2	0	4.1	2	1	2	#NULL!	#NULL!	2	4	1	1	2.8	5.7	124	83	71	125	85	78	2	2
943	1	30.1162	58	2	168	85	39	33	33	96	100	#NULL!	2	2	2	2	2	2	2	2	2	5	2	1	0.9	5	2	1	1.1	3.3	2	3	2	1	0	2	4	2	2	0	0	143	79	85	141	77	88	1	2
1119	1	22.9398	54	2	152	53	#NULL!	23	24	82	93	#NULL!	2	2	2	2	2	2	2	2	2	4	2	2	0	1	2	#NULL!	0	0	2	4	2	2	0	2	5	2	1	4.4	2.1	#NULL!	#NULL!	#NULL!	138	95	90	2	2
1136	1	25.0399	48	2	166	69	39	29	30	88	90	#NULL!	2	2	2	2	2	2	2	2	2	4	2	2	0.9	5	2	2	4.3	5.2	2	1	2	#NULL!	#NULL!	2	2	2	2	0	0	132	88	70	130	84	69	1	2
1137	1	18.8268	26	2	174	57	39	24	25	72	83	#NULL!	2	2	2	2	2	2	2	2	2	3	2	1	0	1	2	#NULL!	0	0	2	1	2	#NULL!	#NULL!	1	5	2	2	0	0	138	87	73	147	82	74	2	2
1160	0	22.1607	32	2	190	80	44	28	29	93	95	#NULL!	2	2	2	2	2	2	2	2	2	3	2	2	0	1	2	#NULL!	0	0	2	4	2	1	3.2	2	4	2	1	0	0	143	75	65	140	70	65	2	2
1170	1	23.03	58	2	168	65	39	25	26	88	97	#NULL!	2	2	2	1	2	2	2	2	2	4	2	2	0	4	2	2	0	0	1	5	2	2	6	2	1	#NULL!	#NULL!	#NULL!	#NULL!	152	97	73	157	98	75	2	#NULL!
[truncated: 339 more columns]
